# Supplementary material for: Para-cresol production by Clostridium difficile affects microbial diversity and membrane integrity of Gram-negative bacteria
Source: PLoS Pathog. 2018 Sep 12;14(9):e1007191. doi: 10.1371/journal.ppat.1007191 (PMC6135563; doi:10.1371/journal.ppat.1007191)
Supplement: S1 Table — (XLSX) [file ppat.1007191.s007.xlsx]

## Sheet: Sheet1
Species	Genus	Family	Order	Class	Gram	p-cresol
Bacteriodes thetaiotaomicron	Bacteroides	Bacteroidaceae	Bacteroidales	Bacteroidetes	negative	sensitive
Klebsiella oxytoca	Klebsiella	Enterobacteriaceae	Enterobacteriales	Gammaproteobacteria	negative	sensitive
Escherichia coli	Escherichia	Enterobacteriaceae	Enterobacteriales	Gammaproteobacteria	negative	sensitive
Proteus mirabilis	Proteus	Enterobacteriaceae	Enterobacteriales	Gammaproteobacteria	negative	sensitive
Bifidobactrerium adolescentis	Bifidobacterium	Bifidobacteriaceae	Bifidobacteriales	Actinobacteria	positive	resistant
Enterococcus faecium	Enterococcus	Enterococcaceae	Lactobacillales	Bacilli	positive	resistant
Lactobacillus fermentum	Lactobacillus	Lactobacillaceae	Lactobacillales	Bacilli	positive	resistant
Clostridium difficile	Clostridium	Clostridiaceae	Clostridiales	Clostridia	positive	resistant
S1 Table: Gut intestinal microbes used in this study
