# Supplementary material for: Para-cresol production by Clostridium difficile affects microbial diversity and membrane integrity of Gram-negative bacteria
Source: PLoS Pathog. 2018 Sep 12;14(9):e1007191. doi: 10.1371/journal.ppat.1007191 (PMC6135563; doi:10.1371/journal.ppat.1007191)
Supplement: S2 Table — (XLSX) [file ppat.1007191.s008.xlsx]

## Sheet: Sheet1
Strain	Description	Source
E. coli strains
E.coli DH5α	General cloning	New England Biolabs
E. coli CA434	Conjugation donor
C. difficile strains
630Δerm	Erythromycin-sensitive derivative of wild-type C. difficile 630	[58]
630Δerm_vector	Erythromycin-sensitive derivative of wild-type C. difficile 630 with empty plasmid pLFDempty	This study
hpdC::CT	Clostron mutant hpdC	[22]
hpdC::CTphpdCA	Clostron mutant hpdC::CT complemented with pRPF185 carrying a tetracyclin inducible promoter controlling hpdA-C genes	This study
Plasmids	Description	Source
pRPF185	E. coli-C. difficile shuttle vector for protein expression. Anhydrotetracycline inducible promoter (Ptet) expressing gusA, TmR	[59]
pLFDempty	pRPF185 containing ptet, with gusA removed	This study
Primers	Sequence	Use
RAM-F	ACGCGTTATATTGATAAAAATAATAATAGTGGG	Identification of the clostron RAM cassette
RAM-R	ACGCGTGCGACTCATAGAATTATTTCCTCCCG	Identification of the clostron RAM cassette
EBS Universal	CGAAATTAGAAACTTGCGTTCAGTAAAC	Screening for clostron mutants
hpdCA-comp_F	ttttttCATATGatgagaaagcatagtgattgtatgaatttttgt	Complement construction
hpdCA-comp_R	ttttttGAATTCttagaaagctgtctcatgaccaaca	Complement construction
M13 F	TTGTAAAACGACGGCCAG	screening clones in pRPF185
M13 R	AGGAAACAGCTATGACCG	screening clones in pRPF185
S2 Table: Strains, plasmids and primers.
