# Supplementary material for: Para-cresol production by Clostridium difficile affects microbial diversity and membrane integrity of Gram-negative bacteria
Source: PLoS Pathog. 2018 Sep 12;14(9):e1007191. doi: 10.1371/journal.ppat.1007191 (PMC6135563; doi:10.1371/journal.ppat.1007191)
Supplement: S3 Table — The top table shows the output of a Linear Regression analysis to compare the growth of a particular strain of bacteria, at a given concentration of p-cresol against the reference strain, C. difficile. Grey shading indicates analyses where the p<0.05. The bottom table indicates the relative effect of p-cresol concentration on the growth of a particular strain, relative to the growth rate in BHIS as a reference. This analysis was performed in Stata15 using linear regression, p<0.05 are shaded grey. COV is the co-efficient of variance of the test from the reference. (XLSX) [file ppat.1007191.s009.xlsx]

## Sheet: Sheet2
	BHIS		0.01% p-cresol		0.05% p-cresol		0.1% p-cresol
strain	COV	p-value	COV	p-value	COV	p-value	COV	p-value
C. difficile	Reference	Reference	Reference	Reference	Reference	Reference	Reference	Reference
B. adolescentis	-0.584	0.043	-0.617	0.03	-0.542	0.04	-0.13	0.485
E. faecium	0.161	0.571	0.174	0.534	0.332	0.204	0.6	0.002
L. fermentum	-0.373	0.193	-0.41	0.146	-0.368	0.16	-0.035	0.852
B. thetaiotaomicron	0.103	0.717	0.007	0.981	-0.123	0.636	-0.569	0.003
E. coli	0.198	0.231	0.123	0.485	-0.015	0.924	0.297	0.004
K. oxytoca	0.03	0.856	-0.052	0.783	-0.4108	0.015	-0.3766	0
P. mirabilis	0.009	0.975	-0.05	0.859	-0.119	0.646	-0.598	0.002
	BHIS only	0.01% p-cresol		0.05% p-cresol		0.1% p-cresol
Strains:		COV	p-value	COV	p-value	COV	p-value
C. difficile	reference	0.00094	0.996	-0.0738	0.717	-0.4808	0.023
B. adolescentis	reference	-0.032	0.903	-0.0322	0.902	-0.0267	0.919
E. faecium	reference	0.0014	0.968	0.097	0.783	-0.041	0.906
L. fermentum	reference	-0.037	0.874	-0.069	0.764	-0.142	0.538
B. thetaiotaomicron	reference	-0.096	0.717	-0.3003	0.259	-1.153	0
E. coli	reference	-0.141084	0.287	-0.299	0.014	-0.594	0
K. oxytoca	reference	-0.08	0.524	-0.466	0	-1.039	0
P. mirabilis	reference	-0.058	0.835	-0.202	0.467	-1.089	0
Gram:		COV	p-value	COV	p-value	COV	p-value
negative	reference	-0.081	0.529	-0.32	0.014	-0.913	0
positive	reference	-0.013	0.928	-0.02	0.894	-0.173	0.242
S3 Table: Statistical analysis of growth curves in BHIS with exogenous p-cresol
