# Supplementary material for: Para-cresol production by Clostridium difficile affects microbial diversity and membrane integrity of Gram-negative bacteria
Source: PLoS Pathog. 2018 Sep 12;14(9):e1007191. doi: 10.1371/journal.ppat.1007191 (PMC6135563; doi:10.1371/journal.ppat.1007191)
Supplement: S4 Table — (XLSX) [file ppat.1007191.s010.xlsx]

## Sheet: Sheet1
strain	optical density (OD 595)	CFU/ml
E. coli	0.5	1.8 x 108
E. faecium	0.5	1.7 x 108
L. fermentum	0.5	1.7 x 108
C. difficile	0.5	1.2 x 108
S4 Table: Colony counts for different bacterial strains at OD 0.5
