# Supplementary material for: Para-cresol production by Clostridium difficile affects microbial diversity and membrane integrity of Gram-negative bacteria
Source: PLoS Pathog. 2018 Sep 12;14(9):e1007191. doi: 10.1371/journal.ppat.1007191 (PMC6135563; doi:10.1371/journal.ppat.1007191)
Supplement: S5 Table — CFU/ml was determined each bacterial species grown in co-culture in the presence or absence of extrinsic p-cresol. (XLSX) [file ppat.1007191.s011.xlsx]

## Sheet: Sheet1
	E. coli			C. difficile
630erm	563000000	487000000	379000000	70000000	46700000	54000000
630erm + p-cresol	40000000	53300000	35700000	43300000	40000000	37700000
hpdC::CT	353000000	577000000	474000000	46700000	90000000	43000000
hpdC::CT + p-cresol	40000000	113000000	10700000	73300000	40000000	29300000
	E. faecium			C. difficile
630erm	927000000	803000000	1790000000	73300000	96700000	40000000
630erm + p-cresol	1770000000	1520000000	1400000000	66700000	50000000	66700000
hpdC::CT	1970000000	1350000000	1100000000	100000000	117000000	137000000
hpdC::CT + p-cresol	1360000000	1120000000	1530000000	6670000	10700000	8000000
	L. fermentum			C. difficile
630erm	489000000	154000000	423000000	10700000	12700000	10700000
630erm + p-cresol	224000000	324000000	289000000	9000000	9330000	10700000
hpdC::CT	490000000	440000000	530000000	76700000	26700000	70000000
hpdC::CT + p-cresol	210000000	213000000	142000000	23300000	20700000	25000000
S5 Table: Colony counts for extrinsic p-cresol co-culture experiments
