# Supplementary material for: Para-cresol production by Clostridium difficile affects microbial diversity and membrane integrity of Gram-negative bacteria
Source: PLoS Pathog. 2018 Sep 12;14(9):e1007191. doi: 10.1371/journal.ppat.1007191 (PMC6135563; doi:10.1371/journal.ppat.1007191)
Supplement: S6 Table — (XLSX) [file ppat.1007191.s012.xlsx]

## Sheet: Sheet1
	MIC µg/ml
strain	Vancomycin	Cefaperazone
630Δerm	2	128
hpdC::CT	2	128
hpdC::CTphpdCA	2	128
S4 Table: The Minimum inhibitory concentration of vancomycin and cefaperazone
