# Supplementary material for: Para-cresol production by Clostridium difficile affects microbial diversity and membrane integrity of Gram-negative bacteria
Source: PLoS Pathog. 2018 Sep 12;14(9):e1007191. doi: 10.1371/journal.ppat.1007191 (PMC6135563; doi:10.1371/journal.ppat.1007191)
Supplement: S7 Table — A table demonstrating the relative abundance of families comprising the faecal microbiome at day 7 for the wild-type infected, hpdC::CT infected and naïve mice. (XLSX) [file ppat.1007191.s013.xlsx]

## Sheet: Sheet1
Infection		wild type	wild type	wild type	wild type	hpdC	hpdC	hpdC	hpdC	hpdC	naïve	naïve	naïve	naïve
Mouse Number		12	13	14	15	16	17	18	19	20	21	22	23	24
Legend	Taxonomy	%	%	%	%	%	%	%	%	%	%	%	%	%
	Unassigned;Other;Other;Other;Other	0.013	0.006	0.003	0.012	<0.1%	0.002	0	<0.1%	0.002	0.012	0.011	0.001	0.017
	k__Bacteria;Other;Other;Other;Other	0	0	0	0	0	0	0	0	<0.1%	<0.1%	0	0	<0.1%
	k__Bacteria;p__Acidobacteria;c__DA052;o__Ellin6513;f__	0	0	0	0	<0.1%	0	<0.1%	<0.1%	<0.1%	0	0	0	0
	k__Bacteria;p__Actinobacteria;c__Acidimicrobiia;o__Acidimicrobiales;f__	0	0	0	0	0	<0.1%	0	0	0	0	0	0	0
	k__Bacteria;p__Actinobacteria;c__Actinobacteria;o__Actinomycetales;f__Actinomycetaceae	0	0	0	0	0	0	0.001	0	0	0	0	0	0
	k__Bacteria;p__Actinobacteria;c__Actinobacteria;o__Actinomycetales;f__Cellulomonadaceae	0	0	0	0	0	<0.1%	0	0	0	0	0	0	0
	k__Bacteria;p__Actinobacteria;c__Actinobacteria;o__Actinomycetales;f__Corynebacteriaceae	0	0	0	0	0.001	<0.1%	0.001	<0.1%	<0.1%	0	0	0	0
	k__Bacteria;p__Actinobacteria;c__Actinobacteria;o__Actinomycetales;f__Microbacteriaceae	0	0	0	<0.1%	0	<0.1%	0	0	<0.1%	<0.1%	<0.1%	0	0
	k__Bacteria;p__Actinobacteria;c__Actinobacteria;o__Actinomycetales;f__Micrococcaceae	0	0	0	0	<0.1%	0	<0.1%	0	0	0	0	0	0
	k__Bacteria;p__Actinobacteria;c__Actinobacteria;o__Actinomycetales;f__Mycobacteriaceae	0	0	0	0	<0.1%	0	0	0	<0.1%	0	0	0	0
	k__Bacteria;p__Actinobacteria;c__Actinobacteria;o__Actinomycetales;f__Nocardiaceae	0	0	0	0	0	0	0	<0.1%	0	0	0	0	0
	k__Bacteria;p__Actinobacteria;c__Actinobacteria;o__Actinomycetales;f__Promicromonosporaceae	0	0	0	0	0	0	0	0	0	0	0	0	0
	k__Bacteria;p__Actinobacteria;c__Actinobacteria;o__Actinomycetales;f__Propionibacteriaceae	0	0	0	0	<0.1%	<0.1%	<0.1%	<0.1%	<0.1%	0	0	0	0
	k__Bacteria;p__Actinobacteria;c__Actinobacteria;o__Bifidobacteriales;f__Bifidobacteriaceae	0.003	0.041	0.028	0.003	0.002	<0.1%	0.027	<0.1%	0.016	0	0.002	0	0.004
	k__Bacteria;p__Actinobacteria;c__Coriobacteriia;o__Coriobacteriales;f__Coriobacteriaceae	0.005	0.003	0.001	0.005	0.003	0.016	0.014	0.013	0.011	0.004	0.006	0	0.005
	k__Bacteria;p__Actinobacteria;c__Nitriliruptoria;o__Euzebyales;f__Euzebyaceae	0	0	0	0	0	<0.1%	0	0	0	0	0	0	0
	k__Bacteria;p__Bacteroidetes;c__Bacteroidia;o__Bacteroidales;Other	0.002	0	0	0.002	0.001	<0.1%	0	<0.1%	<0.1%	0.001	0.001	0	0.002
	k__Bacteria;p__Bacteroidetes;c__Bacteroidia;o__Bacteroidales;f__	0.001	0	0	<0.1%	0.002	0.002	<0.1%	0.001	0.001	0.005	0.002	0	0.002
	k__Bacteria;p__Bacteroidetes;c__Bacteroidia;o__Bacteroidales;f__Bacteroidaceae	0.012	0	0	0.025	0.053	0.038	0.001	0.028	0.006	0.014	0.032	0	0.022
	k__Bacteria;p__Bacteroidetes;c__Bacteroidia;o__Bacteroidales;f__Porphyromonadaceae	<0.1%	0	0	0.001	0.001	0.001	0	0.001	<0.1%	<0.1%	0.001	0	0.001
	k__Bacteria;p__Bacteroidetes;c__Bacteroidia;o__Bacteroidales;f__Prevotellaceae	0.012	0	<0.1%	0.011	0.016	0.001	0	0.002	0.004	0.002	0.002	0	0.003
	k__Bacteria;p__Bacteroidetes;c__Bacteroidia;o__Bacteroidales;f__Rikenellaceae	<0.1%	0	0	<0.1%	<0.1%	0.001	<0.1%	0.001	<0.1%	<0.1%	<0.1%	0	0.002
	k__Bacteria;p__Bacteroidetes;c__Bacteroidia;o__Bacteroidales;f__S24-7	0.241	<0.1%	0.012	0.451	0.101	0.314	0.011	0.066	0.164	0.257	0.249	<0.1%	0.248
	k__Bacteria;p__Bacteroidetes;c__Bacteroidia;o__Bacteroidales;f__[Barnesiellaceae]	<0.1%	0	0	<0.1%	0	0	0	0	0	0	0	0	0
	k__Bacteria;p__Bacteroidetes;c__Bacteroidia;o__Bacteroidales;f__[Odoribacteraceae]	<0.1%	0	0	<0.1%	0	0	0	0	0	0	0	0	0
	k__Bacteria;p__Bacteroidetes;c__Bacteroidia;o__Bacteroidales;f__[Paraprevotellaceae]	0.008	0	0	0.039	0.032	0.026	0.001	0	0.015	0.008	0.006	<0.1%	0.01
	k__Bacteria;p__Bacteroidetes;c__Cytophagia;o__Cytophagales;f__Cytophagaceae	0	0	0	0	0	<0.1%	<0.1%	<0.1%	<0.1%	0	0	0	0
	k__Bacteria;p__Bacteroidetes;c__[Saprospirae];o__[Saprospirales];f__Chitinophagaceae	0	0	0	0	0	0	0	<0.1%	0	0	0	0	0
	k__Bacteria;p__Chlamydiae;c__Chlamydiia;o__Chlamydiales;f__Rhabdochlamydiaceae	0	0	0	0	0	0	0	0	<0.1%	0	0	0	0
	k__Bacteria;p__Chloroflexi;c__Chloroflexi;o__AKIW781;f__	0	0	0	0	0	0	0	0	0	0	0	0	0
	k__Bacteria;p__Cyanobacteria;c__4C0d-2;o__MLE1-12;f__	0	0	0	0	<0.1%	0	0	0	0	0	0	0	0
	k__Bacteria;p__Cyanobacteria;c__4C0d-2;o__YS2;f__	<0.1%	0	0	<0.1%	0	0	0	0	0	0	0	0	<0.1%
	k__Bacteria;p__Cyanobacteria;c__ML635J-21;o__;f__	0	0	0	0	<0.1%	<0.1%	<0.1%	<0.1%	0.001	0	0	0	0
	k__Bacteria;p__Deferribacteres;c__Deferribacteres;o__Deferribacterales;f__Deferribacteraceae	<0.1%	0	0	<0.1%	0	<0.1%	0	0.001	0	0	<0.1%	0.001	0.002
	k__Bacteria;p__Firmicutes;Other;Other;Other	<0.1%	<0.1%	<0.1%	<0.1%	0	<0.1%	0	0	<0.1%	<0.1%	<0.1%	0	0.001
	k__Bacteria;p__Firmicutes;c__Bacilli;Other;Other	<0.1%	<0.1%	<0.1%	<0.1%	<0.1%	<0.1%	<0.1%	0	<0.1%	<0.1%	<0.1%	0	0
	k__Bacteria;p__Firmicutes;c__Bacilli;o__Bacillales;Other	0	0.001	<0.1%	0	<0.1%	<0.1%	<0.1%	<0.1%	<0.1%	0	0	0	0
	k__Bacteria;p__Firmicutes;c__Bacilli;o__Bacillales;f__	0	0	0	0	0	0	0	0	0	0	0	0	<0.1%
	k__Bacteria;p__Firmicutes;c__Bacilli;o__Bacillales;f__Bacillaceae	0	0.002	0	<0.1%	0	<0.1%	0	0.001	<0.1%	0	<0.1%	0	0
	k__Bacteria;p__Firmicutes;c__Bacilli;o__Bacillales;f__Listeriaceae	<0.1%	<0.1%	0	0	0	0	0	0	0	0	0	0	0
	k__Bacteria;p__Firmicutes;c__Bacilli;o__Bacillales;f__Planococcaceae	0	0.002	<0.1%	0	0	0	0.001	<0.1%	0	0	<0.1%	<0.1%	<0.1%
	k__Bacteria;p__Firmicutes;c__Bacilli;o__Bacillales;f__Staphylococcaceae	<0.1%	0.51	<0.1%	<0.1%	0.006	0.003	0.005	0.01	0.128	0.003	0.023	0.004	<0.1%
	k__Bacteria;p__Firmicutes;c__Bacilli;o__Lactobacillales;Other	<0.1%	0.012	0.001	<0.1%	<0.1%	0.006	<0.1%	<0.1%	<0.1%	<0.1%	0.001	0.001	<0.1%
	k__Bacteria;p__Firmicutes;c__Bacilli;o__Lactobacillales;f__	<0.1%	0.004	<0.1%	<0.1%	<0.1%	0.001	<0.1%	0	<0.1%	<0.1%	<0.1%	0	<0.1%
	k__Bacteria;p__Firmicutes;c__Bacilli;o__Lactobacillales;f__Aerococcaceae	<0.1%	<0.1%	0	0	<0.1%	<0.1%	0	0.001	<0.1%	<0.1%	0	0	0
	k__Bacteria;p__Firmicutes;c__Bacilli;o__Lactobacillales;f__Carnobacteriaceae	0	0.001	<0.1%	0	0	<0.1%	0	0	0	0	0	<0.1%	0
	k__Bacteria;p__Firmicutes;c__Bacilli;o__Lactobacillales;f__Enterococcaceae	<0.1%	0.077	0.012	<0.1%	0.003	0.281	0.005	0.001	0.002	<0.1%	0.004	<0.1%	<0.1%
	k__Bacteria;p__Firmicutes;c__Bacilli;o__Lactobacillales;f__Lactobacillaceae	0.418	0.285	0.829	0.056	0.724	0.19	0.715	0.308	0.572	0.599	0.554	0.88	0.146
	k__Bacteria;p__Firmicutes;c__Bacilli;o__Lactobacillales;f__Leuconostocaceae	<0.1%	<0.1%	0	0	0	0	0	0	0	0	0	0	0
	k__Bacteria;p__Firmicutes;c__Bacilli;o__Lactobacillales;f__Streptococcaceae	<0.1%	<0.1%	<0.1%	<0.1%	<0.1%	<0.1%	0	0	<0.1%	<0.1%	<0.1%	<0.1%	<0.1%
	k__Bacteria;p__Firmicutes;c__Bacilli;o__Turicibacterales;f__Turicibacteraceae	<0.1%	<0.1%	0.001	0.047	<0.1%	<0.1%	0.058	0	<0.1%	<0.1%	0	0	<0.1%
	k__Bacteria;p__Firmicutes;c__Clostridia;o__Clostridiales;Other	0.002	<0.1%	0.001	0.002	<0.1%	<0.1%	0.001	0.001	0.001	<0.1%	<0.1%	0	0.005
	k__Bacteria;p__Firmicutes;c__Clostridia;o__Clostridiales;f__	0.099	0.004	0.019	0.166	0.011	0.035	0.059	0.297	0.023	0.007	0.009	0.005	0.263
	k__Bacteria;p__Firmicutes;c__Clostridia;o__Clostridiales;f__Christensenellaceae	<0.1%	0	0	<0.1%	0	<0.1%	<0.1%	<0.1%	<0.1%	0	<0.1%	0	0
	k__Bacteria;p__Firmicutes;c__Clostridia;o__Clostridiales;f__Clostridiaceae	0.001	0.001	<0.1%	0.006	0.002	0.004	0.012	0.001	0.001	<0.1%	0.001	0	0.003
	k__Bacteria;p__Firmicutes;c__Clostridia;o__Clostridiales;f__Dehalobacteriaceae	<0.1%	<0.1%	0	0.001	<0.1%	<0.1%	<0.1%	0.002	<0.1%	<0.1%	<0.1%	0	0.003
	k__Bacteria;p__Firmicutes;c__Clostridia;o__Clostridiales;f__Eubacteriaceae	<0.1%	0	0	<0.1%	0	0	0	<0.1%	0	<0.1%	<0.1%	0	<0.1%
	k__Bacteria;p__Firmicutes;c__Clostridia;o__Clostridiales;f__Lachnospiraceae	0.086	0.025	0.028	0.042	0.009	0.048	0.006	0.18	0.015	0.014	0.014	<0.1%	0.146
	k__Bacteria;p__Firmicutes;c__Clostridia;o__Clostridiales;f__Peptococcaceae	<0.1%	<0.1%	0	0.007	<0.1%	<0.1%	<0.1%	0.007	<0.1%	0	<0.1%	0	<0.1%
	k__Bacteria;p__Firmicutes;c__Clostridia;o__Clostridiales;f__Peptostreptococcaceae	0	<0.1%	<0.1%	0	0	0	<0.1%	0	<0.1%	0	0	0	0
	k__Bacteria;p__Firmicutes;c__Clostridia;o__Clostridiales;f__Ruminococcaceae	0.028	0.005	0.01	0.072	0.015	0.009	0.007	0.036	0.01	0.005	0.003	<0.1%	0.083
	k__Bacteria;p__Firmicutes;c__Clostridia;o__Clostridiales;f__Veillonellaceae	0	0	0	0	0	0	0	0	0	0	0	0	0
	k__Bacteria;p__Firmicutes;c__Clostridia;o__Clostridiales;f__[Mogibacteriaceae]	0.001	<0.1%	0	0.001	0.001	0.001	<0.1%	0.001	<0.1%	<0.1%	<0.1%	0	0.001
	k__Bacteria;p__Firmicutes;c__Clostridia;o__Clostridiales;f__[Tissierellaceae]	0	0	0	0	0	0	<0.1%	0	0	0	0	0	0
	k__Bacteria;p__Firmicutes;c__Erysipelotrichi;o__Erysipelotrichales;f__Erysipelotrichaceae	0.059	0.017	0.046	0.025	0.012	0.01	0.069	0.033	0.017	0.065	0.073	<0.1%	0.02
	k__Bacteria;p__Nitrospirae;c__Nitrospira;o__Nitrospirales;f__Nitrospiraceae	0	0	0	0	0	0	<0.1%	0	0	0	0	0	0
	k__Bacteria;p__Planctomycetes;c__BD7-11;o__;f__	0	0	0	0	<0.1%	0	0	0	0	0	0	0	0
	k__Bacteria;p__Proteobacteria;c__Alphaproteobacteria;o__Caulobacterales;f__Caulobacteraceae	0	0	0	0	<0.1%	0	0	0	0	0	0	0	0
	k__Bacteria;p__Proteobacteria;c__Alphaproteobacteria;o__RF32;f__	<0.1%	0	0	0.001	<0.1%	0.003	0	0.001	<0.1%	<0.1%	<0.1%	0	0.001
	k__Bacteria;p__Proteobacteria;c__Alphaproteobacteria;o__Rhizobiales;f__Bradyrhizobiaceae	0	0	0	0	0	0	<0.1%	<0.1%	<0.1%	0	0	0	0
	k__Bacteria;p__Proteobacteria;c__Alphaproteobacteria;o__Rhizobiales;f__Rhizobiaceae	0	0	0	0	0	0	<0.1%	0	0	0	0	0	0
	k__Bacteria;p__Proteobacteria;c__Alphaproteobacteria;o__Rhodospirillales;f__Rhodospirillaceae	0	0	0	0	0	0	0	<0.1%	0	0	0	0	0
	k__Bacteria;p__Proteobacteria;c__Alphaproteobacteria;o__Sphingomonadales;f__Sphingomonadaceae	0	0	0	0	0	0	<0.1%	0	0	0	0	0	0
	k__Bacteria;p__Proteobacteria;c__Betaproteobacteria;o__Burkholderiales;Other	0	0	0	0	0	0	0	0	0	0	0	0	0
	k__Bacteria;p__Proteobacteria;c__Betaproteobacteria;o__Burkholderiales;f__Alcaligenaceae	0.008	0	0.006	0.018	0.002	0.001	0.001	0.005	0.007	0.001	0.005	0.108	0.002
	k__Bacteria;p__Proteobacteria;c__Betaproteobacteria;o__Burkholderiales;f__Burkholderiaceae	0	0	0	<0.1%	<0.1%	<0.1%	0.001	<0.1%	<0.1%	0	0	0	0
	k__Bacteria;p__Proteobacteria;c__Betaproteobacteria;o__Burkholderiales;f__Comamonadaceae	0	0	0	0	0	0	0	0	0	0	0	0	0
	k__Bacteria;p__Proteobacteria;c__Betaproteobacteria;o__Burkholderiales;f__Oxalobacteraceae	0	0	0	<0.1%	<0.1%	<0.1%	<0.1%	<0.1%	<0.1%	<0.1%	0	<0.1%	<0.1%
	k__Bacteria;p__Proteobacteria;c__Betaproteobacteria;o__Neisseriales;f__Neisseriaceae	0	0	0	0	0	<0.1%	0	0	0	0	0	0	0
	k__Bacteria;p__Proteobacteria;c__Betaproteobacteria;o__Rhodocyclales;f__Rhodocyclaceae	0	0	0	0	<0.1%	<0.1%	0	<0.1%	<0.1%	0	0	0	0
	k__Bacteria;p__Proteobacteria;c__Deltaproteobacteria;o__Bdellovibrionales;f__Bacteriovoracaceae	0	0	0	0	0	<0.1%	0	0	0	0	0	0	0
	k__Bacteria;p__Proteobacteria;c__Deltaproteobacteria;o__Bdellovibrionales;f__Bdellovibrionaceae	0	0	0	0	<0.1%	<0.1%	<0.1%	<0.1%	<0.1%	0	0	0	0
	k__Bacteria;p__Proteobacteria;c__Deltaproteobacteria;o__Desulfovibrionales;f__Desulfovibrionaceae	<0.1%	0	0	<0.1%	0	0.001	0	0	0	<0.1%	<0.1%	0	0.003
	k__Bacteria;p__Proteobacteria;c__Deltaproteobacteria;o__Myxococcales;f__	0	0	0	0	0	0	0	<0.1%	0	0	0	0	0
	k__Bacteria;p__Proteobacteria;c__Deltaproteobacteria;o__Myxococcales;f__0319-6G20	0	0	0	0	<0.1%	<0.1%	0	<0.1%	0	0	0	0	0
	k__Bacteria;p__Proteobacteria;c__Epsilonproteobacteria;o__Campylobacterales;f__Campylobacteraceae	0	0	0	0	0	<0.1%	0	0	0	0	0	0	0
	k__Bacteria;p__Proteobacteria;c__Gammaproteobacteria;Other;Other	0	0	0	0	0	<0.1%	0	0	0	0	0	0	0
	k__Bacteria;p__Proteobacteria;c__Gammaproteobacteria;o__;f__	0	0	0	0	0	<0.1%	0	0	0	0	0	0	0
	k__Bacteria;p__Proteobacteria;c__Gammaproteobacteria;o__Alteromonadales;f__Idiomarinaceae	0	0	0	0	0	0	0	0	0	0	0	0	0
	k__Bacteria;p__Proteobacteria;c__Gammaproteobacteria;o__Alteromonadales;f__[Chromatiaceae]	0	0	0	0	0	0	0	0	0	0	0	0	0
	k__Bacteria;p__Proteobacteria;c__Gammaproteobacteria;o__Chromatiales;f__	0	0	0	0	0	0	0	0	0	0	0	0	0
	k__Bacteria;p__Proteobacteria;c__Gammaproteobacteria;o__Chromatiales;f__Ectothiorhodospiraceae	0	0	0	0	0	<0.1%	0	0	<0.1%	0	0	0	0
	k__Bacteria;p__Proteobacteria;c__Gammaproteobacteria;o__Enterobacteriales;f__Enterobacteriaceae	0	0	0	0	<0.1%	<0.1%	0	<0.1%	<0.1%	<0.1%	0	0	0
	k__Bacteria;p__Proteobacteria;c__Gammaproteobacteria;o__Oceanospirillales;f__Oleiphilaceae	0	0	0	0	0	0	0	0	0	0	0	0	0
	k__Bacteria;p__Proteobacteria;c__Gammaproteobacteria;o__Pasteurellales;f__Pasteurellaceae	0	0	0	0	0	0	0	0	<0.1%	0	0	0	0
	k__Bacteria;p__Proteobacteria;c__Gammaproteobacteria;o__Pseudomonadales;Other	0	0	0	0	0	0	0	0	0	0	0	0	0
	k__Bacteria;p__Proteobacteria;c__Gammaproteobacteria;o__Pseudomonadales;f__Moraxellaceae	0	0	0	0	<0.1%	0.003	0	0	<0.1%	<0.1%	<0.1%	0	<0.1%
	k__Bacteria;p__Proteobacteria;c__Gammaproteobacteria;o__Pseudomonadales;f__Pseudomonadaceae	0	0	0	0	0	<0.1%	0	0	0	0	0	0	0
	k__Bacteria;p__Proteobacteria;c__Gammaproteobacteria;o__Xanthomonadales;f__Xanthomonadaceae	0	0	0	0	<0.1%	0	0	0	<0.1%	0	0	0	0
	k__Bacteria;p__TM7;c__TM7-3;o__CW040;f__F16	0.001	0	0	<0.1%	0	0	0	0	0	0	0	0	<0.1%
	k__Bacteria;p__Tenericutes;c__Mollicutes;o__Anaeroplasmatales;f__Anaeroplasmataceae	0	0.001	0.001	<0.1%	0	0	0	0	<0.1%	<0.1%	<0.1%	0	0.003
	k__Bacteria;p__Tenericutes;c__Mollicutes;o__RF39;f__	<0.1%	0	0	0.003	<0.1%	0	0.001	<0.1%	<0.1%	0.001	<0.1%	0
